# Supplementary material for: Effects of Mindfulness-Based Therapy on Clinical Symptoms and DNA Methylation in Patients with Polycystic Ovary Syndrome and High Metabolic Risk
Source: Curr Issues Mol Biol. 2023 Mar 24;45(4):2717–37. doi: 10.3390/cimb45040178 (PMC10136994; doi:10.3390/cimb45040178)
Supplement: Supplementary file 1 [file cimb-45-00178-s001.zip]

Archive with 1 entries (1 files):
- cimb-2271765-supplementary.pdf
